# Supplementary material for: Heat-Killed Bifidobacterium bifidum B1628 May Alleviate Dextran Sulfate Sodium-Induced Colitis in Mice, and the Anti-Inflammatory Effect Is Associated with Gut Microbiota Modulation
Source: Nutrients. 2022 Dec 8;14(24):5233. doi: 10.3390/nu14245233 (PMC9784753; doi:10.3390/nu14245233)
Supplement: Supplementary file 1 [file nutrients-14-05233-s001.zip]

Archive with 1 entries (1 files):
- nutrients-2071207-supplementary.xls
