# Supplementary material for: Heat-Killed Bifidobacterium bifidum B1628 May Alleviate Dextran Sulfate Sodium-Induced Colitis in Mice, and the Anti-Inflammatory Effect Is Associated with Gut Microbiota Modulation
Source: Nutrients. 2022 Dec 8;14(24):5233. doi: 10.3390/nu14245233 (PMC9784753; doi:10.3390/nu14245233)
Supplement: Supplementary file 1 [file nutrients-14-05233-s001.zip › nutrients-2071207-supplementary.xls]

## Sheet: Table S1
Table S1 Scoring rules for disease activity index and colonic histology score
Rating Scale	Disease Activity Index1			Histology Score2
	Weight loss (%) 3	Stool Consistency	Occult Blood or gross bleeding	Epithelial Cell Abscission	Connective Tissue Hyperplasia	Inflammation	Edema
0	no weight loss	normal stool	negative	no or very few lesions
1	1-5	loose stool	negative	mild or only a small number of lesions
2	5-10	loose stool	hemoccult positive	moderate or moderate number of lesions
3	10-15	diarrhea	hemoccult positive	severe or multiple lesions
4	>15	diarrhea	gross bleeding	very severe or a large number of lesions
1Disease activity index = combined score of weight loss, stool consistency, and occult blood or gross bleeding.
2Histology score for each mouse was a sum of the score of epithelial cell abscission, connective tissue hyperplasia, inflammation, edema.
3Body weight change compared to initial weight.

## Sheet: Table S2
Table S2. Gut microbiota of normal, colitis, and postbiotic-fed colitis mice at family level
Taxonomy	Average relative abundance (%)
	NC (control)	DSS (colitis）	HB1628 （colitis plus postbiotic）	SD_NC	SD_DSS	SD_HB1628
Verrucomicrobiaceae	21.9767	42.6039	19.3447	27.0325	26.7123	18.4477
Sutterellaceae	0.00073875	0.295781	0.223464	0.0020895	0.271458	0.400008
Streptococcaceae	0	0	0.0162137	0	0	0.0458594
Staphylococcaceae	0.0109762	0	0	0.0310455	0	0
Ruminococcaceae	5.95628	0.979514	0.264946	6.95683	1.29019	0.377983
Rikenellaceae	11.7069	3.59718	1.46186	7.60956	3.2486	1.5454
Retroviridae	0.349034	1.03403	3.49236	0.611712	1.07259	3.18587
Prevotellaceae	0	0.0204925	0	0	0.0579615	0
Porphyromonadaceae	9.47576	3.89243	1.37801	10.9064	2.01079	1.43249
Peptostreptococcaceae	0	0.158626	0.486754	0	0.175138	0.477704
Pasteurellaceae	0	0.00031	0.08537	0	0.000876812	0.118632
Oscillospiraceae	0.832049	0.339829	0.0056525	2.1662	0.921894	0.0113741
Lactobacillaceae	21.9869	11.7267	30.9348	18.9127	7.27181	23.2128
Lachnospiraceae	3.02881	1.29438	0.575106	2.39942	0.988281	0.632827
Helicobacteraceae	8.44016	2.92357	2.677	5.72546	3.27858	3.34724
Geminiviridae	0	0	0	0	0	0
Eubacteriaceae	0.623937	0.10133	0.000385	0.519526	0.174152	0.000717376
Erysipelotrichaceae	0.00156625	0.00625375	0.00411875	0.00358886	0.00902519	0.00501041
Enterococcaceae	0	0.00391625	0.275964	0	0.00725691	0.666006
Enterobacteriaceae	0.0592675	0.00310875	14.5718	0.133683	0.00879287	25.884
Desulfovibrionaceae	0.164067	0.17449	0.0578488	0.199394	0.224063	0.0778258
Deferribacteraceae	13.2036	5.44466	0.498138	13.1778	10.9988	0.617399
Corynebacteriaceae	0	0	0.0005075	0	0	0.00143543
Coriobacteriaceae	0.279349	0.165151	0.370092	0.403488	0.141143	0.356963
Clostridiaceae	0.455371	0.199021	0.220925	1.09957	0.458729	0.422465
Burkholderiales_noname	0	0.00654875	0.0078	0	0.00782588	0.0192978
Bifidobacteriaceae	0.008105	6.56119	2.14726	0.0229244	8.75405	3.38304
Bacteroidaceae	1.43759	18.4676	20.8989	1.50712	13.0007	23.8324
Aerococcaceae	0.00287	0	0	0.00811759	0	0
Control Group (NC): without DSS induction; DSS Group (DSS): 2.5% DSS induction; HB1628 Group (HB1628): 2.5% DSS and 0.2 mL of Bifidobacterium bifidum B1628

## Sheet: Table S3
Table S3. Gut microbiota of normal, colitis, and postbiotic-fed colitis mice at genus level
Taxonomy	Average relative abundance (%)
	NC (control)	DSS (colitis）	HB1628 （colitis plus postbiotic）	SD_NC	SD_DSS	SD_HB1628
Subdoligranulum	0.15947	0.08231	0.0153013	0.18125	0.0651127	0.0256202
Staphylococcus	0.0109762	0	0	0.0310455	0	0
Roseburia	0.00498375	0.001195	0.00071625	0.00774999	0.00337997	0.00202586
Prevotella	0	0.0204925	0	0	0.0579615	0
Peptostreptococcaceae_noname	0	0.158626	0.486754	0	0.175138	0.477704
Pasteurella	0	0.00031	0.08537	0	0.000876812	0.118632
Parasutterella	0.00073875	0.295781	0.223464	0.0020895	0.271458	0.400008
Parabacteroides	6.56234	2.46192	0.991487	11.1335	1.67731	1.09478
Oscillibacter	0.832049	0.339829	0.0056525	2.1662	0.921894	0.0113741
Olsenella	0.0684775	0	0.0004925	0.191353	0	0.00100272
Odoribacter	2.91341	1.4305	0.386526	1.53922	2.05805	0.510895
Mucispirillum	13.2036	5.44466	0.498138	13.1778	10.9988	0.617399
Mastrevirus	0	0	0	0	0	0
Lactococcus	0	0	0.0162137	0	0	0.0458594
Lactobacillus	21.9869	11.7267	30.9348	18.9127	7.27181	23.2128
Lachnospiraceae_noname	1.8846	1.16406	0.342576	1.79876	1.0125	0.39603
Helicobacter	8.44016	2.92358	2.677	5.72546	3.27858	3.34724
Gammaretrovirus	0.262941	0.803368	2.78633	0.43647	0.8466	2.62423
Eubacterium	0.623937	0.10133	0.000385	0.519526	0.174152	0.000717376
Escherichia	0.0592675	0.00310875	14.3991	0.133683	0.00879287	25.5807
Erysipelotrichaceae_noname	0	0.00090625	0	0	0.00228626	0
Enterorhabdus	0.202755	0.165151	0.3696	0.269616	0.141143	0.357459
Enterococcus	0	0.00391625	0.275964	0	0.00725691	0.666006
Enterobacter	0	0	0.172661	0	0	0.326247
Dorea	1.102	0.0178213	0.0189162	2.14251	0.0196109	0.0405074
Desulfovibrio	0.164067	0.17449	0.0578487	0.199394	0.224063	0.0778258
Corynebacterium	0	0	0.0005075	0	0	0.00143543
Coprobacillus	0.00156625	0.0053475	0.00411875	0.00358886	0.00921587	0.00501041
Collinsella	0.0065475	0	0	0.0185191	0	0
Clostridium	0.393946	0.161115	0	1.11425	0.455702	0
Candidatus_Arthromitus	0.061425	0.0379063	0.220925	0.144802	0.0824591	0.422465
Butyrivibrio	0	0	0	0	0	0
Burkholderiales_noname	0	0.00654875	0.0078	0	0.00782588	0.0192978
Blautia	0.0372263	0.111306	0.212896	0.074507	0.172269	0.308428
Bifidobacterium	0.008105	6.56119	2.14725	0.0229244	8.75405	3.38304
Betaretrovirus	0.0860925	0.230659	0.706043	0.197574	0.253468	0.582663
Bacteroides	1.43759	18.4676	20.8989	1.50712	13.0007	23.8324
Anaerotruncus	5.6968	0.897205	0.249646	6.86008	1.23095	0.374323
Alistipes	11.7069	3.59718	1.46186	7.60956	3.2486	1.5454
Akkermansia	21.9767	42.6039	19.3447	27.0325	26.7123	18.4477
Aerococcus	0.00287	0	0	0.00811759	0	0
Adlercreutzia	0.00157	0	0	0.00444063	0	0
Control Group (NC): without DSS induction; DSS Group (DSS): 2.5% DSS induction; HB1628 Group (HB1628): 2.5% DSS and 0.2 mL of Bifidobacterium bifidum B1628

## Sheet: Table S4
Table S4. Gut microbiota of normal, colitis, and postbiotic-fed colitis mice at species level
Taxonomy	Average relative abundance (%)
	NC (control)	DSS (colitis）	HB1628 （colitis plus postbiotic）	SD_NC	SD_DSS	SD_HB1628
Wheat_dwarf_virus	0	0	0	0	0	0
Subdoligranulum_unclassified	0.25947	0.08231	0.0153012	0.18125	0.0651127	0.0256202
Staphylococcus_lentus	0.0109762	0	0	0.0310455	0	0
Spleen_focus_forming_virus	0	0.0460462	0	0	0.130238	0
Ruminococcus_torques	0.0372263	0.111306	0.212896	0.074507	0.172269	0.308428
Roseburia_unclassified	0.00498375	0.001195	0.00071625	0.00774999	0.00337997	0.00202586
Prevotella_copri	0	0.0204925	0	0	0.0579615	0
Peptostreptococcaceae_noname_unclassified	0	0.158626	0.486754	0	0.175138	0.477704
Pasteurella_pneumotropica	0	0.00031	0.08537	0	0.000876812	0.118632
Parasutterella_excrementihominis	0.00073875	0.295781	0.223464	0.0020895	0.271458	0.400008
Parabacteroides_unclassified	5.5279	1.19843	0.680628	10.6417	0.863839	1.00954
Parabacteroides_merdae	0	0.002465	0	0	0.00697207	0
Parabacteroides_goldsteinii	0.825446	1.18743	0.274036	1.51333	1.94777	0.492683
Parabacteroides_distasonis	0.208995	0.0735937	0.0368188	0.347385	0.0588907	0.0583044
Oscillibacter_unclassified	0.0581363	0.0122225	0.0056525	0.0609891	0.0208443	0.0113741
Oscillibacter_sp_1_3	0.773913	0.327606	0	2.18896	0.92661	0
Olsenella_unclassified	0.0684775	0	0.0004925	0.191353	0	0.00100272
Odoribacter_unclassified	2.91341	1.4305	0.386526	1.53922	2.05805	0.510895
Murine_osteosarcoma_virus	0.262941	0.757321	2.78633	0.43647	0.88288	2.62423
Mucispirillum_schaedleri	13.2036	5.44466	0.498138	13.1778	10.9988	0.617399
Mouse_mammary_tumor_virus	0.0860925	0.230659	0.706043	0.197574	0.253468	0.582663
Lactococcus_garvieae	0	0	0.0162137	0	0	0.0458594
Lactobacillus_reuteri	0.87551	2.64013	6.65826	1.32321	3.646	6.70052
Lactobacillus_plantarum	0	0	0	0	0	0
Lactobacillus_murinus	20.8215	7.42578	11.6069	18.6845	4.71694	12.0796
Lactobacillus_johnsonii	0.180394	1.20586	12.5875	0.194313	1.39354	15.8531
Lactobacillus_gasseri	0.0691525	0.438159	0.05435	0.0897072	0.554307	0.0735908
Lactobacillus_animalis	0.0403387	0.0168012	0.0278513	0.0404172	0.0136256	0.0290856
Lachnospiraceae_bacterium_8_1_57FAA	0.349721	0.462214	0.224846	0.334275	0.443088	0.295326
Lachnospiraceae_bacterium_3_1_46FAA	1.53488	0.695	0.117732	1.87155	0.594856	0.109425
Lachnospiraceae_bacterium_1_1_57FAA	0	0.00684125	0	0	0.01935	0
Helicobacter_bilis	8.44016	2.92357	2.677	5.72546	3.27858	3.34724
Eubacterium_sp_14_2	0	0	0	0	0	0
Eubacterium_siraeum	0	0.0324238	0	0	0.0917082	0
Eubacterium_plexicaudatum	0.623937	0.0689063	0.000385	0.519526	0.164393	0.000717376
Escherichia_unclassified	0.0592675	0.00124375	3.23494	0.133683	0.00351786	5.66141
Escherichia_coli	0	0.001865	11.1642	0	0.00527502	19.923
Erysipelotrichaceae_bacterium_6_1_45	0	0.00090625	0	0	0.00228626	0
Erysipelotrichaceae_bacterium_21_3	0	0	0	0	0	0
Erysipelotrichaceae_bacterium_2_2_44A	0	0	0	0	0	0
Enterorhabdus_caecimuris	0.202755	0.165151	0.3696	0.269616	0.141143	0.357459
Enterococcus_gallinarum	0	0	0.00229125	0	0	0.00648063
Enterococcus_faecalis	0	0.00391625	0.273674	0	0.00725691	0.666434
Enterobacter_cloacae	0	0	0.172661	0	0	0.326247
Dorea_unclassified	0.0135537	0.0178213	0.0189162	0.0266193	0.0196109	0.0405074
Dorea_sp_5_2	1.08844	0	0	2.1502	0	0
Desulfovibrio_desulfuricans	0.164067	0.17449	0.0578488	0.199394	0.224063	0.0778258
Corynebacterium_mastitidis	0	0	0.0005075	0	0	0.00143543
Coprobacillus_unclassified	0.00156625	0.0053475	0.00411875	0.00358886	0.00921587	0.00501041
Collinsella_unclassified	0.0065475	0	0	0.0185191	0	0
Clostridium_sp_ASF502	0.20591	0.161115	0	0.582401	0.455702	0
Clostridium_sp_ASF356	0.188036	0	0	0.531847	0	0
Candidatus_Arthromitus_unclassified	0.061425	0.0379063	0.220925	0.144802	0.0824591	0.422465
Butyrivibrio_unclassified	0	0	0	0	0	0
Burkholderiales_bacterium_1_1_47	0	0.00654875	0.0078	0	0.00782588	0.0192978
Bifidobacterium_pseudolongum	0.008105	6.56119	2.14726	0.0229244	8.75405	3.38304
Bacteroides_xylanisolvens	0.03949	0.182655	0	0.0603511	0.253639	0
Bacteroides_vulgatus	0.0792275	10.9117	12.4353	0.115391	6.06972	20.7535
Bacteroides_uniformis	1.1211	4.28466	2.48143	1.30767	3.88131	2.85203
Bacteroides_thetaiotaomicron	0.0265625	0.232869	0.388227	0.0456473	0.301324	0.75272
Bacteroides_ovatus	0.0024075	0.008255	0	0.00474292	0.0118576	0
Bacteroides_intestinalis	0.0165512	2.76394	5.59176	0.039829	4.99004	9.0984
Bacteroides_dorei	0.152254	0.0776262	0.001955	0.242508	0.17975	0.00508087
Bacteroides_caccae	0	0.0058675	0.000255	0	0.0165958	0.000721249
Anaerotruncus_unclassified	0	0.118499	0.05302	0	0.22999	0.131609
Anaerotruncus_sp_G3_2012	5.6968	0.776156	0.189367	6.86008	1.29048	0.367157
Anaerotruncus_colihominis	0	0.00255	0.00726	0	0.0060746	0.0165969
Alistipes_shahii	0	0.00308	0	0	0.00871156	0
Alistipes_indistinctus	0.270487	0.08537	0.022665	0.51189	0.0598905	0.0405148
Alistipes sp.	11.4364	3.50873	1.43919	7.39353	3.26682	1.54237
Akkermansia_muciniphila	21.9767	42.6039	19.3447	27.0325	26.7123	18.4477
Aerococcus_viridans	0.00287	0	0	0.00811759	0	0
Adlercreutzia_equolifaciens	0.00157	0	0	0.00444063	0	0
Control Group (NC): without DSS induction; DSS Group (DSS): 2.5% DSS induction; HB1628 Group (HB1628): 2.5% DSS and 0.2 mL of Bifidobacterium bifidum B1628
